# Supplementary material for: Effects of Different Phospholipid Sources on Growth and Gill Health in Atlantic Salmon in Freshwater Pre-Transfer Phase
Source: Animals (Basel). 2023 Feb 24;13(5):835. doi: 10.3390/ani13050835 (PMC10000100; doi:10.3390/ani13050835)
Supplement: Supplementary file 1 [file animals-13-00835-s001.zip]

Archive with 1 entries (1 files):
- animals-2213812-supplementary.pdf
